# Supplementary material for: LegNet: a best-in-class deep learning model for short DNA regulatory regions
Source: Bioinformatics. 2023 Jul 25;39(8):btad457. doi: 10.1093/bioinformatics/btad457 (PMC10400376; doi:10.1093/bioinformatics/btad457)
Supplement: btad457_Supplementary_Data [file btad457_supplementary_data.zip]

Archive with 2 entries (2 files):
- LegNetSupp.xlsx
- LegNetSupp.pdf
